# Supplementary material for: Uncovering the Unusual Inhibition Mechanism of a Trypanosome Alternative Oxidase Inhibitor Displaying Broad-Spectrum Activity against African Animal Trypanosomes
Source: J Med Chem. 2025 Jun 4;68(16):17155–74. doi: 10.1021/acs.jmedchem.5c00631 (PMC12406258; doi:10.1021/acs.jmedchem.5c00631)
Supplement: Supplementary file 2 [file jm5c00631_si_002.csv]

Compound	SMILES	rTAO	T. b. brucei WT (no glycerol)	T. b. brucei WT (+ 5mM glycerol)	RF	T. evansi WT	T. equiperdum WT	T. congolense WT	HEK	SI	T. b. brucei B48		T. b. brucei aqp1-3 null		T. b. brucei SUR10
		IC50 (µM)		EC50 (µM)		EC50 (µM)	EC50 (µM)	EC50 (µM)	EC50 (µM)		EC50 (µM)	RF	EC50 (µM)	RF	EC50 (µM)	RF
1	O=C(OCCCCCCCCCCCCCC[P+](C1=CC=CC=C1)(C2=CC=CC=C2)C3=NC=CC=C3)C4=CC=C(O)C=C4C.[Br-]	0.0013 ± 0.00007	0.0031 ± 0.0006	0.0014 ± 0.0005	0.45	0.0012 ± 0.0001	0.0022 ± 0.0002	0.041 ± 0.007	7.49 ± 0.10	2385	0.0025 ± 0.0001	0.8	0.0012 ± 0.00013	0.38	0.0036 ± 0.0009	1.14
2	O=C(OCCCCCCCCCCCCCC[P+](C1=CC=CC=C1)(C2=CC=CC=C2)C3=NC=CC=C3)C4=C(C)C=C(O)C=C4O.[Br-]	1600 ± 200
3	O=C(CCCCCCCCCCCCCCC[P+](C1=CC=CC=C1)(C2=CC=CC=C2)C3=NC=CC=C3)C4=C(C)C=C(O)C=C4.[Br-]	>5000
4	O=C(OCCCCCCCCCCCCCC[P+](C1=CC=CC=C1)(C2=CC=CC=C2)C3=CC=CC=C3)C4=C(C)C=C(O)C=C4.[Br-]	81 ± 9
5	O=C(CCCCCCCCCCCCCCC[P+](C1=CC=CC=C1)(C2=CC=CC=C2)C3=CC=CC=C3)C4=C(C)C=C(O)C=C4.[Br-]	1470 ± 400
6	O=C(C1=C(C=C(C=C1)O)C)OCCCCCCCCCCCCCC[N+]2=CC=CC3=C2C=CC=C3.[Br-]	30 ± 5
7	O=C(CCCCCCCCCCCCCCC[P+](C1=CC=CC=C1)(C2=CC=CC=C2)C3=CC=CC=C3)C4=C(C)C(Cl)=C(O)C(Cl)=C4O.[Br-]	160 ± 13
8	O=C(OCCCCCCCCCCCCCC[P+](C1=CC=CC=C1)(C2=CC=CC=C2)C3=CC=CC=C3)C4=C(C)C=C(O)C=C4O.[Br-]	88 ± 13
9	O=C(C1=C(C=C(C=C1C)O)O)OCCCCCCCCCCCCCC[N+]2=CC=CC3=C2C=CC=C3.[Br-]	104 ± 11
10	O=C(C1=C(C=C(C=C1C)O)O)OCCCCCCCCCCCCCC[N+]2=CC=C(C)C=C2.[Br-]	>5000
11	O=C(CCCCCCCCCCCCCCC[P+](C1=CC=CC=C1)(C2=CC=CC=C2)C3=CC=CC=C3)C4=CC=C(C)C=C4O.[Br-]	>5000
12	O=C(OCCCCCCCCCCCCCC[P+](C1=CC=CC=C1)(C2=CC=CC=C2)C3=CC=CC=C3)C4=CC=C(C)C=C4O.[Br-]	1460±10
Pentamidine			0.0042 ± 0.0008	0.0062 ±0.0017	1.49	0.0051 ± 0.0021	0.0081 ± 0.0011	nt			1.02 ± 0.20	243	0.0514 ± 0.0118	12.1	nt
Diminazene			0.065 ± 0.021	0.081 ± 0.013	1.15	0.0514 ± 0.012	0.0332 ± 0.010	0.252 ± 0.018			1.22 ± 0.02	4.6	nt		nt
Salicylhydroxamate (SHAM)		5.93 ± 0.13	65.02 ± 0.36	17.76 ± 3.57	0.27	nt	nt	nt			nt		6.88 ± 0.11	0.11	nt
Phenylarsine oxide (PAO)			nt	nt		nt	nt	nt	0.29 ± 0.02		nt		nt		nt
Ascofuranone (AF)		0.0020 ± 0.0004	nt	nt		nt	nt	nt			nt		nt		nt
Suramin			nt	nt		nt	nt	nt			nt		nt		0.19 ± 0.02	21.1
	nt = not tested
